# Supplementary material for: Effectiveness of Therapeutic Exercise in Reducing the Severity of Primary Dysmenorrhea and Associated Symptoms: A Systematic Review and Meta-Analysis
Source: J Clin Med. 2026 Jun 7;15(12):4418. doi: 10.3390/jcm15124418 (PMC13301083; doi:10.3390/jcm15124418)
Supplement: Supplementary file 1 [file jcm-15-04418-s001.zip]

Archive with 6 entries (6 files):
- Supplementary S1.pdf
- Supplementary S2.pdf
- Supplementary S3.pdf
- Supplementary S4.pdf
- Supplementary S5.pdf
- Supplementary S6.pdf
